# Supplementary material for: Reliability and construct validity of a composite pain scale for rabbit (CANCRS) in a clinical environment
Source: PLoS One. 2020 Apr 30;15(4):e0221377. doi: 10.1371/journal.pone.0221377 (PMC7192371; doi:10.1371/journal.pone.0221377)
Supplement: S1 Dataset — (XLSX) [file pone.0221377.s001.xlsx]

## Sheet: Foglio1
Data		PP	Dilatazione pupillare	% aumento Fr	Tipo di respiro	% aumento Fc	Risposta alla palpazione	Stato del sensorio	Vocalizzazioni	Restringimento orbitale	Appiattimento guance	Forma narici	Posizione orecchie	Vibrisse	Altri segni	Totale	OpVratorV	Des	Tempo
2016-11-28	A	D	1	1	0	1	0	0	0	0	0	1	0	0	0	4	V	NP	198
2016-11-28	B	D	1	1	0	1	0	0	0	0	0	1	0	0	0	4	V	NP	215
2016-11-28	A	D	0	0	0	1	0	0	0	0	0	0	0	0	0	1	V	NP	221
2016-11-28	B	D	0	0	0	1	0	0	0	0	0	1	0	0	0	2	V	NP	227
2016-11-30	A	D	0	0	0	1	0	0	0	0	0	0	0	0	0	1	V	NP	190
2016-11-30	B	D	0	0	0	1	0	0	0	0	0	0	0	0	0	1	V	NP	208
2016-11-30	A	D	0	3	0	2	0	2	0	1	0	2	0	2	0	12	V	MP	202
2016-11-30	B	D	0	3	0	2	0	2	0	1	0	1	0	2	0	11	V	D	169
2016-12-23	A	D	0	1	1	1	0	0	0	0	0	0	0	0	0	3	V	NP	198
2016-12-23	B	D	0	1	1	1	0	0	0	1	0	0	0	0	0	4	V	NP	222
2017-01-24	A	SP	0	3	0	2	0	0	0	0	1	1		1	0	8	V	D	241
2017-01-24	B	SP	0	3	0	2	0	0	0	0	1	0		1	0	7	V	D	297
2017-01-31	A	D	0	1	0	0	0	0	0	2	0	1	0	0	1	5	V	NP	274
2017-01-31	B	D	0	1	0	0	0	0	1	1	0	1	0	0	1	5	V	NP	154
2017-02-17	A	MP	0	3	0	0	1	1	0	0	0	1		1	0	7	V	D	300
2017-02-17	B	MP	0	3	0	0	1	1	0	0	0	1		0	0	6	V	D	279
2017-02-17	A	NP	0	2	0	0	0	1	0	0	0	0		0	0	3	V	NP	200
2017-02-17	B	NP	0	2	0	0	0	1	0	1	0	0		0	0	4	V	NP	196
2017-02-22	A	D	0	3	0	0	1	0	0	0	0	0	0	1	0	5	V	NP	202
2017-02-22	B	D	0	3	0	0	1	0	0	0	0	0	0	1	0	5	S	NP	265
2017-03-02	A	NP	0	2	0	1	1	0	0	0	0	1	0	0	0	5	V	NP	271
2017-03-02	B	NP	0	2	0	1	1	0	0	0	1	1	0	0	0	6	S	D	321
2017-03-07	A	MP	1	0	2	0	0	0	0	0	2	1	0	0	0	6	V	D	303
2017-03-07	B	MP	1	0	2	0	0	0	0	0	2	1	0	0	0	6	V	D	252
2017-03-07	A	MP	0	0	1	0	0	0	0	1	0	0	0	0	0	2	V	NP	209
2017-03-07	B	MP	0	0	1	0	0	0	0	1	0	0	0	0	0	2	V	NP	211
2017-03-09	A	SP	1	3	0	0	1	1	0	1	1	1	2	1	0	12	V	D	217
2017-03-09	B	SP	1	3	0	0	0	1	0	0	0	1	2	1	0	9	V	D	216
2017-03-09	A	MP	0	3	0	0	0	2	0	1	0	0	2	1	0	9	V	D	296
2017-03-09	B	MP	1	3	0	0	1	2	0	0	1	0	1	1	0	10	V	D	280
2017-03-28	A	MP	0	0	0	0	0	2	0	0	1	2	0	1	0	6	V	D	148
2017-03-28	B	MP	0	0	0	0	0	2	0	0	1	2	0	1	0	6	S	D	140
2017-03-28	A	MP	1	3	0	0	0	1	0	2	0	1	1	2	0	11	V	D	226
2017-03-28	B	MP	1	3	0	0	0	1	0	2	0	1	1	2	0	11	V	D	259
2017-03-28	A	NP	1	3	0	0	0	0	0	0	1	1	0	1	0	7	V	D	273
2017-03-28	B	NP	1	3	0	0	0	1	0	1	0	1	0	1	0	8	V	D	215
2017-03-31	A	NP	1	2	0	2	0	0	0	0	0	0	1	1	0	7	V	D	203
2017-03-31	B	NP	1	2	0	2	0	0	0	0	0	0	0	1	0	6	V	D	164
2017-04-15	A	MP	1	1	0	2	0	0	1	0	2	0	1	1	0	9	V	D	176
2017-04-15	B	MP	1	1	0	2	0	0	1	1	2	1	1	1	0	11	V	D	189
2017-05-05	A	MP	1	3	0	0	0	2	0	2	0	1	2	2	2	15	V	MP	274
2017-05-05	B	MP	1	3	0	0	0	2	0	2	1	1	2	2	2	16	V	MP	288
2017-06-06	A	MP	1	2	1	1	0	1	0	2	0	1	1	0	1	11	V	D	270
2017-06-06	B	MP	1	2	1	1	0	1	0	2	1	1	1	0	1	12	S	MP	207
2017-06-15	A	D	0	3	0	0	1	0	0	0	0	0	0	1	0	5	V	NP	203
2017-06-15	B	D	0	3	0	0	1	0	0	0	0	0	0	1	0	5	V	NP	314
2017-06-16	A	D	1	2	0	0	1	0	0	0	0	0	0	1	0	5	V	NP	150
2017-06-16	B	D	1	2	0	0	1	0	0	0	0	0	0	0	0	4	V	NP	161
2017-06-26	A	MP	1	3	0	0	0	0	0	0	1	1	1	1	1	9	S	D	148
2017-06-26	B	MP	1	3	0	0	0	0	0	0	1	1	0	1	0	7	V	D	172
2017-07-11	A	MP	1	2	0	0	0	1	0	2	1	1	2	1	0	11	V	D	246
2017-07-11	B	MP	1	2	0	0	0	1	0	2	1	1	2	1	0	11	S	D	272
2017-08-05	A	SP	1	2	0	1	1	0	0	2	1	2	1	2	1	14	V	MP	341
2017-08-05	B	SP	1	2	0	1	1	0	0	2	2	2	1	2	1	15	V	MP	328
2017-08-14	A	D	1	2	0	1	0	0	1	1	2	0	1	0	2	11	V	D	158
2017-08-14	B	D	1	2	0	1	0	0	1	1	2	0	1	1	1	11	V	D	241
2017-08-14	A	D	1	1	0	1	0	0	1	0	1	1	0	1	1	8	V	D	236
2017-08-14	B	D	1	1	0	1	0	0	1	1	1	1	0	1	1	9	V	D	241
2017-09-19	A	D	0	3	0	0	0	0	0	1	0	0		0	0	4	V	NP	229
2017-09-19	B	D	0	3	0	0	0	0	0	0	0	0		0	0	3	V	NP	218
2017-10-03	A	NP	0	3	0	0	2	0	0	0	0	2	0	0	0	7	V	D	201
2017-10-03	B	NP	1	3	0	0	1	1	0	0	0	0	0	0	0	6	V	D	173
2017-10-06	A	MP	1	3	0	0	1	0	0	0	0	2	1	1	0	9	V	D	187
2017-10-06	B	MP	1	3	0	0	0	1	0	0	1	2	1	1	0	10	V	D	210
2017-10-07	A	D	1	2	0	1	0	2	0	0	1	2	0	0	0	9	V	D	223
2017-10-07	B	D	1	2	0	1	0	2	0	0	1	1	0	0	0	8	V	D	211
2017-10-12	A	D	1	2	0	0	1	1	1	1	1	2	1	1	0	12	V	MP	209
2017-10-12	B	D	1	2	0	0	1	0	1	2	2	2	0	1	0	12	V	MP	207
2017-10-13	A	MP	1	3	1	2	0	0	0	0	0	1	2	0	0	10	V	D	215
2017-10-13	B	MP	1	3	1	2	1	0	0	0	0	1	0	2	0	11	V	D	138
2017-10-14	A	D	1	0	1	2	0	1	0	0	0	0	2	0	1	8	V	D	143
2017-10-14	B	D	1	1	1	0	0	0	0	1	1	0	1	1	0	7	V	D	167
2017-10-17	A	D	1	0	0	0	0	1	0	1	2	1	0	1	0	7	V	D	142
2017-10-17	B	D	1	1	0	0	0	0	0	0	0	1	0	0	0	3	V	NP	177
2017-10-17	A	MP	0	0	0	0	0	0	0	0	0	1	0	0	0	1	V	NP	183
2017-10-17	B	MP	0	0	0	0	0	0	0	0	0	1	0	0	0	1	V	NP	199
2017-10-17	A	NP	0	3	0	0	0	0	0	0	1	0	2	0	0	6	V	D	194
2017-10-17	B	NP	0	3	0	0	0	1	0	0	0	0	0	1	0	5	V	NP	179
2017-10-17	A	D	0	3	1	0	0	0	0	0	0	0	0	1	0	5	V	NP	170
2017-10-17	B	D	0	3	0	0	0	0	0	0	1	2	0	0	0	6	S	D	143
2017-11-04	A	D	0	3	1	2	0	0	0	0	0	0	0	1	1	8	V	D	151
2017-11-04	B	D	1	3	1	2	0	0	0	0	1	0	0	0	1	9	V	D	155
2017-11-04	A	MP	0	3	1	2	0	0	0	0	1	1	2	1	1	12	V	MP	170
2017-11-04	B	MP	1	3	1	2	0	0	0	0	1	1	1	0	1	11	V	D	197
2017-11-08	A	D	0	3	0	0	0	1	0	1	0	0	1	0	0	6	S	D	181
2017-11-08	B	D	0	3	0	0	0	1	0	0	0	0	1	1	0	6	V	D	204
2017-11-09	A	NP	0	3	0	0	1	0	0	0	0	1	0	0	0	5	V	NP	207
2017-11-09	B	NP	0	3	0	0	1	0	0	0	0	1	0	0	0	5	V	NP	210
2017-11-17	A	MP	1	3	0	2	0	0	0	0	0	0	1	0	0	7	V	D	222
2017-11-17	B	MP	0	3	1	1	0	0	0	0	0	0	1	0	1	7	V	D	300
2017-11-17	A	D	1	3	0	0	1	0	0	0	1	0	0	1	0	7	V	D	278
2017-11-17	B	D	1	2	0	1	1	0	0	1	0	1	0	1	2	10	V	D	140
2017-11-22	A	D	0	3	0	0	0	0	0	0	0	0		0	0	3	V	NP	137
2017-11-22	B	D	0	3	0	0	0	0	0	0	0	0		0	0	3	V	NP	133
2017-11-24	A	D	0	2	0	0	0	0	0	0	0	0		0	0	2	S	NP	138
2017-11-24	B	D	0	2	0	0	0	0	0	0	1	0		0	0	3	V	NP	146
2017-11-25	A	NP	0	1	1	1	0	1	0	1	0	0	0	0	0	5	V	NP	208
2017-11-25	B	NP	0	1	1	1	0	1	0	0	0	0	0	0	0	4	V	NP	210
2017-11-27	A	D	1	0	0	0	0	0	0	2	1	2	2	1	0	9	V	D	209
2017-11-27	B	D	1	0	0	0	0	0	0	1	1	2	2	2	0	9	V	D	210
2017-12-05	A	D	0	3	0	0	0	0	0	0	0	0		1	0	4	V	NP	205
2017-12-05	B	D	1	3	0	0	1	0	0	0	0	0		0	0	5	V	NP	135
2017-12-12	A	NP	1	1	0	0	0	0	0	0	0	1	1	1	0	5	V	NP	132
2017-12-12	B	NP	1	1	0	0	0	0	0	0	0	1	0	1	0	4	V	NP	241
2018-01-06	A	D	1	3	0	0	0	2	0	1	0	1	2	1	2	13	V	MP	220
2018-01-06	B	D	1	3	0	0	0	2	0	1	1	1	1	1	1	12	V	MP	205
2018-01-10	A	D	1	0	0	0	0	0	0	2	0	1		2	0	6	V	D	191
2018-01-10	B	D	1	0	0	0	0	0	0	2	1	2		1	0	7	V	D	187
2018-01-10	A	D	1	2	0	0	0	0	0	1	1	1		1	0	7	V	D	179
2018-01-10	B	D	0	2	0	0	0	0	0	1	1	1		0	0	5	V	NP	183
2018-01-10	A	D	0	3	0	0	0	0	0	0	0	0		0	0	3	V	NP	195
2018-01-10	B	D	1	3	0	0	0	0	0	0	0	0		0	0	4	V	NP	215
2018-01-10	A	D	0	0	0	0	0	0	0	1	0	1		0	0	2	V	NP	219
2018-01-10	B	D	0	0	0	0	0	0	0	1	0	1		1	0	3	V	NP	200
2018-01-10	A	D	1	0	1	0	0	0	0	2	0	1		1	0	6	V	D	170
2018-01-10	B	D	1	0	1	0	0	0	0	2	0	2		1	0	7	V	D	179
2018-01-10	A	D	1	3	0	0	0	0	0	0	0	0		1	0	5	V	NP	186
2018-01-10	B	D	1	3	0	0	0	0	0	0	0	0		0	0	4	V	NP	166
2018-01-10	A	D	1	2	0	0	0	0	0	1	0	1		0	0	5	V	NP	231
2018-01-10	B	D	1	2	0	0	0	0	0	1	0	0		1	0	5	V	NP	219
2018-01-19	A	D	1	1	0	0	1	1	0	0	1	1	1	0	1	8	V	D	201
2018-01-19	B	D	1	1	0	0	1	1	0	0	1	1	1	0	1	8	V	D	189
2018-02-05	A	D	0	0	0	0	0	2	0	0	1	2	0	1	2	8	V	D	140
2018-02-05	B	D	0	0	0	0	0	2	0	0	1	2	1	1	2	9	S	D	155
2018-02-17	A	DI	1	2	1	0	1	2	0	2	1	2		1	0	13	V	MP	146
2018-02-17	B	DI	1	2	1	0	1	2	0	1	1	1		1	0	11	V	D	141
2018-02-19	A	D	0	3	0	0	0	1	0	1	0	0	1	0	0	6	S	D	173
2018-02-19	B	D	0	3	0	0	0	1	0	2	1	0	1	0	0	8	V	D	187
2018-02-23	A	MP	1	3	0	0	0	0	0	1	0	1	1	1	0	8	V	D	202
2018-02-23	B	MP	1	3	0	0	0	0	0	1	1	1	0	1	0	8	V	D	214
2018-02-23	A	MP	1	1	0	0	0	2	0	1	1	1	0	2	3	12	V	MP	221
2018-02-23	B	MP	1	1	0	0	0	2	0	2	1	1	1	1	3	13	V	MP	205
2018-03-05	A	D	1	2	0	1	0	0	0	1	0	2	1	1	0	9	V	D	195
2018-03-05	B	D	1	2	0	1	0	0	0	1	0	2	1	1	0	9	S	D	193
2018-03-08	A	MP	1	2	0	1	1	0	0	0	0	0	1	1	1	8	V	D	199
2018-03-08	B	MP	1	2	0	1	1	0	0	0	1	1	1	1	1	10	V	D	206
2018-03-14	A	D	1	3	0	0	1	0	0	0	0	1		0	0	6	V	D	300
2018-03-14	B	D	1	3	0	0	1	0	0	0	0	1		0	0	6	S	D	284
2018-03-16	A	NP	0	0	0	0	0	0	0	1	0	1	0	0	1	3	V	NP	173
2018-03-16	B	NP	0	0	0	0	0	0	0	1	0	1	0	0	0	2	V	NP	168
2018-03-20	A	MP	1	3	0	1	0	1	0	2	0	1	1	1	2	13	V	MP	207
2018-03-20	B	MP	1	3	0	1	0	1	0	2	0	2	1	2	2	15	V	MP	207
2018-03-23	A	MP	1	2	0	1	1	0	0	1	0	1	1	1	1	10	V	D	156
2018-03-23	B	MP	1	2	0	1	1	0	0	1	0	2	1	1	1	11	V	D	169
2018-03-31	A	D	1	1	0	0	1	1	0	1		1		1	2	9	V	D	236
2018-03-31	B	D	0	3	0	0	1	0	0	1		0		1	2	8	V	D	165
2018-03-31	A	NP	0	3	0	0	0	1	0	1	0	0		0	0	5	V	NP	166
2018-03-31	B	NP	0	3	0	0	0	1	0	1	0	0		0	0	5	S	NP	202
2018-04-03	A	NP	0	3	0	0	2	0	0	1	0	1	0	0	0	7	S	D	171
2018-04-03	B	NP	0	3	0	0	2	0	0	0	0	1	0	0	0	6	V	D	199
2018-04-09	A	MP	1	0	2	0	0	0	0	0	2	1	0	0	0	6	V	D	225
2018-04-09	B	MP	1	0	2	0	0	0	0	0	2	1	0	0	0	6	V	D	231
2018-04-10	A	MP	1	3	0	0	0	2	0	2	0	1		2	2	13	V	MP	276
2018-04-10	B	MP	1	3	0	0	0	2	0	2	0	1		1	2	12	V	MP	274
2018-04-17	A	NP	1	2	0	2	0	0	0	0	0	0	0	1	0	6	V	D	154
2018-04-17	B	NP	1	2	0	2	0	0	0	0	0	0	0	1	0	6	V	D	304
2018-04-18	A	NP	1	2	0	0	1	0	0	0	0	0	0	0	0	4	V	NP	247
2018-04-18	B	NP	1	2	0	0	1	0	0	0	0	0	0	0	0	4	V	NP	221
2018-04-18	A	NP	1	3	0	0	0	1	0	0	0	0	0	0	0	5	S	D	196
2018-04-18	B	NP	1	3	0	0	0	1	0	0	0	0	0	0	0	5	V	D	202
2018-04-30	A	D	1	1	1	0	0	0	0	1	0	1	0	0	1	6	V	D	283
2018-04-30	B	D	1	1	1	0	0	0	0	1	1	0	0	0	0	5	S	NP	298
2018-05-02	A	D	0	3	0	0	0	0	0	0	0	0		0	0	3	V	NP	316
2018-05-02	B	D	0	3	0	0	0	0	0	0	0	0		0	0	3	V	NP	321
2018-05-02	A	D	1	3	0	0	0	2	0	0	0	0	2	0	0	8	V	D	318
2018-05-02	B	D	1	3	0	0	0	2	0	0	0	1	2	0	0	9	S	D	213
2018-05-02	A	D	1	3	0	0	0	0	0	0	0	0	0	1	0	5	V	NP	211
2018-05-02	B	D	1	3	0	0	0	0	0	0	1	2	2	0	0	9	S	D	226
2018-05-09	A	D	1	3	0	0	0	0	0	0	0	0	0	0	0	4	S	NP	230
2018-05-09	B	D	1	3	0	0	0	0	0	1	0	0	0	0	0	5	V	NP	294
2018-05-10	A	NP	1	1	0	0	0	0	0	0	0	0	0	0	1	3	V	NP	272
2018-05-10	B	NP	1	1	0	0	0	0	0	0	0	0	1	0	1	4	V	NP	199
2018-05-16	A	D	0	2	0	0	1	1	0	0	1	1		1	0	7	S	D	210
2018-05-16	B	D	0	2	0	0	0	1	0	0	0	0		1	0	4	S	NP	221
2018-05-16	A	D	0	3	1	0	0	0	0	0	0	0				4	S	NP	218
2018-05-16	B	D	0	3	1	0	0	0	0	0	0	0		1	0	5	V	NP	231
2018-05-20	A	SP	1	1	0	1	1	0	0	1	0	1	1	1	0	8	S	D	265
2018-05-20	B	SP	1	1	0	1	1	0	0	2	0	1	1	1	0	9	V	D	244
2018-06-02	A	MP	1	3	0	1	1	1	0	0	1	1	1	1	1	12	V	MP	142
2018-06-02	B	MP	1	3	0	1	1	1	0	1	0	1	1	1	1	12	V	MP	149
2018-06-16	A	MP	1	0	0	1	2	1	0	2	1	1	0	0	1	10	S	D	159
2018-06-16	B	MP	1	0	0	1	2	1	0	1	1	1	0	0	1	9	V	D	188
2018-06-21	A	MP	0	1	1	1	0	1	0	1	1	1	0	0	0	7	V	D	201
2018-06-21	B	MP	0	1	1	1	0	1	0	1	0	1	0	0	0	6	V	D	205
2018-07-22	A	MP	1	1	0	0	0	1	0	2	1	1	2	0	0	9	V	D	197
2018-07-22	B	MP	1	1	0	0	0	1	0	2	0	1	2	0	0	8	V	D	200
2018-07-27	A	D	1	1	1	1	0	0	0	1	1	2	1	0	1	10	V	D	171
2018-07-27	B	D	1	1	1	1	1	0	0	1	0	2	1	1	1	11	V	D	156
2018-07-27	A	D	1	2	0	1	0	1	0	0	0	1		1	0	7	V	D	202
2018-07-27	B	D	1	2	0	1	0	1	0	1	0	1		1	0	8	V	D	200
2018-07-27	A	D	1	1	0	1	0	0	0	0	1	1	0	0	0	5	V	NP	161
2018-07-27	B	D	1	1	0	1	0	0	0	1	1	2	0	0	0	7	V	D	176
2018-08-14	A	D	0	1	0	0	1	1	0	1	1	1	0	1	0	7	V	D	138
2018-08-14	B	D	0	1	0	0	1	1	0	1	1	1	0	1	0	7	V	D	164
2018-09-05	A	D	1	0	0	0	0	1	1	0	1	0	0	0	0	4	V	NP	201
2018-09-05	B	D	1	0	0	0	0	1	1	0	1	0	0	0	0	4	S	NP	201
2018-09-14	A	NP	1	0	0	0	0	0	0	1	2	0	0	0	0	4	V	NP	188
2018-09-14	B	NP	1	0	0	0	0	0	0	1	2	0	0	0	0	4	V	NP	184
2018-09-15	A	MP	1	0	0	1	0	1	0	1	0	0	0	1	1	6	V	D	143
2018-09-15	B	MP	1	0	0	1	0	1	0	1	1	0	0	1	1	7	S	D	149
2018-09-29	A	D	0	2	0	1	0	1	0	1	1	0	0	1	0	7	V	D	216
2018-09-29	B	D	0	2	0	1	0	1	0	1	0	0	0	1	0	6	V	D	211
2018-09-29	A	SP	0	1	0	0	0	0	0	1	1	1	0	2	0	6	V	D	206
2018-09-29	B	SP	0	1	0	0	0	0	0	2	0	1	0	1	0	5	V	NP	245
2018-10-03	A	D	1	0	0	1	0	0	0	0	1	0	0	0	0	3	V	NP	231
2018-10-03	B	D	1	0	0	1	0	0	0	0	1	1	0	0	0	4	S	NP	268
2018-10-03	A	D	1	2	0	0	0	1	0	1	2	1	0	0	0	8	V	D	243
2018-10-03	B	D	1	2	0	0	0	1	0	1	0	1	0	0	0	6	S	D	218
2018-10-03	A	D	1	1	1	0	0	1	0	1	1	1	1	0	0	8	V	D	215
2018-10-03	B	D	1	1	1	0	0	1	0	1	0	0	1	0	0	6	S	D	191
2018-10-03	A	D	1	0	1	0	0	0	0	0	0	1	0	0	0	3	V	NP	196
2018-10-03	B	D	1	0	1	0	0	0	0	0	0	0	0	1	0	3	S	NP	199
2018-10-07	A	D	1	2	0	2	0	1	0	1	0	1	0	1	1	10	V	D	182
2018-10-07	B	D	1	2	0	2	0	1	0	1	0	0	0	1	1	9	V	D	176
2018-10-08	A	NP	1	3	0	0	2	0	0	0	0	2	0	0	0	8	V	D	243
2018-10-08	B	NP	1	3	0	0	1	0	0	0	0	1	0	0	0	6	V	D	253
2018-10-08	A	MP	1	0	0	1	0	1	0	1	0	0	0	1	1	6	V	D	242
2018-10-08	B	MP	1	0	0	1	0	1	0	1	1	0	0	1	1	7	V	D	230
2018-10-08	A	NP	0	0	0	0	0	1	0	0	0	0	0	1	1	3	V	NP	221
2018-10-08	B	NP	0	0	0	0	0	1	0	0	1	0	0	1	0	3	V	NP	213
2018-10-09	A	MP	1	2	0	1	1	0	0	0	0	0	1	1	1	8	V	D	207
2018-10-09	B	MP	1	2	0	1	1	0	0	0	1	1	1	1	1	10	S	D	203
2018-10-10	A	D	1	2	0	0	0	0	0	0	0	1	0	0	0	4	V	NP	199
2018-10-10	B	D	1	3	0	0	0	0	0	1	0	0	0	0	0	5	V	NP	181
2018-10-13	A	SP	0	1	0	0	0	0	0	1	2	2	1	0	1	8	S	D	167
2018-10-13	B	SP	0	1	0	0	0	0	0	1	1	2	1	1	1	8	V	D	231
2018-10-14	A	D	0	3	0	0	0	0	0		0	0	1	1	1	6	V	D	301
2018-10-14	B	D	0	3	0	0	0	0	0		0	0	1	2	0	6	V	D	306
2018-10-20	A	MP	1	2	0	1	1	0	0	0	0	0	1	1	1	8	V	D	221
2018-10-20	B	MP	1	2	0	1	1	0	0	0	0	1	1	1	1	9	S	D	197
2018-12-02	A	MP	1	0	0	0	0	2	0	2	1	1	1	0	1	9	V	D	206
2018-12-02	B	MP	1	0	0	0	0	2	0	2	1	1	1	1	1	10	V	D	214
